# Supplementary material for: iTRAQ-Based Quantitative Proteomic Analysis on S100 Calcium Binding Protein A2 in Metastasis of Laryngeal Cancer
Source: PLoS One. 2015 Apr 13;10(4):e0122322. doi: 10.1371/journal.pone.0122322 (PMC4395276; doi:10.1371/journal.pone.0122322)
Supplement: S1 Table — (XLS) [file pone.0122322.s001.xls]

## Sheet: Sheet1
Table S1. Patient demographic and clinical characteristics
Characteristic	No.of patients (%)
Number of samples	15
Age (years)
Mean	64.8±6.2
Range	51-73
Gender
Male	13 (86.7%)
Female	2 (13.3%)
Clinical stage
Ⅰ and Ⅱ	12 (80.0%)
Ⅲ and Ⅳ	3 (20.0%)
Tumor site
Glottic	4 (26.7%)
Supraglottic	3 (20.0%)
Transglottic	8 (53.3%)
