# Supplementary material for: iTRAQ-Based Quantitative Proteomic Analysis on S100 Calcium Binding Protein A2 in Metastasis of Laryngeal Cancer
Source: PLoS One. 2015 Apr 13;10(4):e0122322. doi: 10.1371/journal.pone.0122322 (PMC4395276; doi:10.1371/journal.pone.0122322)
Supplement: S2 Table — a118:117 and 121:119 refer to relative level of protein expression in laryngeal carcinoma samples with respect to non-cancerous samples. Statistical calculation for iTRAQ-based detection and relative quantification were calculated using the Paragon Algorithm in the ProteinPilot software. (XLS) [file pone.0122322.s002.xls]

## Sheet: sheet1
Table S2. The List of Proteins Found To Be Expressed at Different Levels between Laryngeal Carcinoma Samples and Paired Non-cancerous Samples by ITRAQ Analysis
N	Accession	Gene sym	Protein name	Pooled tumor tissues:Pooled nontumor tissues 118:117	PVal 118:117	Pooled tumor tissues:Pooled nontumor tissues 121:119	PVal 121:119
1	IPI:IPI00300725.7	KRT6A	Keratin, type II cytoskeletal 6A	9.72742	1.08323e-05	8.50206	7.85251e-07
2	IPI:IPI00217963.3	KRT16	Keratin, type I cytoskeletal 16	9.20943	0.00352622	10.6626	0.0108997
3	IPI:IPI00021827.3	DEFA3	Neutrophil defensin 3	8.49786	2.88985e-11	9.13346	3.62346e-11
4	IPI:IPI00450768.7	KRT17	Keratin, type I cytoskeletal 17	8.17362	1.23667e-08	7.63307	6.24616e-08
5	IPI:IPI00384444.5	KRT14	Keratin, type I cytoskeletal 14	6.846	2.64691e-09	7.46213	7.06286e-10
6	IPI:IPI00027769.1	ELA2	Leukocyte elastase	6.45929	0.0271544	7.00185	0.0266779
7	IPI:IPI00236556.1	MPO	Isoform H7 of Myeloperoxidase	6.05074	1.01878e-08	6.43003	3.6962e-09
8	IPI:IPI00013890.2	SFN	Isoform 1 of 14-3-3 protein sigma	5.77521	0.00585626	6.13392	0.00426561
9	IPI:IPI00909237.1	cDNA FLJ55703	cDNA FLJ55703, highly similar to Solute carrier family 2, facilitated glucose transporter member 1	5.43227	0.00856349	5.49273	0.0133243
10	IPI:IPI00641231.1	POSTN	Periostin, osteoblast specific factor	4.15904	1.87659e-13	4.34263	4.36032e-14
11	IPI:IPI00013933.2	DSP	Isoform DPI of Desmoplakin	4.15096	6.84834e-09	4.2127	1.99855e-09
12	IPI:IPI00873099.1	S100A2	S100 calcium binding protein A2	4.06139	0.00598661	3.91789	0.0146249
13	IPI:IPI00290077.2	KRT15	Keratin, type I cytoskeletal 15	3.86041	0.000182855	3.99322	0.000307093
14	IPI:IPI00032140.4	SERPINH1	Serpin H1	2.93393	5.66203e-05	2.35658	0.0388404
15	IPI:IPI00910544.1	cDNA FLJ57640	cDNA FLJ57640, highly similar to Serpin B5	2.83932	0.0381758	2.87389	0.0396544
16	IPI:IPI00219713.1	FGG	Isoform Gamma-A of Fibrinogen gamma chain	2.5252	1.01277e-05	2.38119	6.01045e-05
17	IPI:IPI00845263.1	FN1	fibronectin 1 isoform 2 preproprotein	2.50256	3.72601e-05	2.6224	4.7239e-05
18	IPI:IPI00550021.4	RPL3	60S ribosomal protein L3	2.37602	0.033328	2.05372	0.0307534
19	IPI:IPI00014516.1	CALD1	Isoform 1 of Caldesmon	2.34384	0.00971245	2.17797	0.000596235
20	IPI:IPI00025512.2	HSPB1	Heat shock protein beta-1	2.33689	2.3379e-06	2.28924	2.17604e-08
21	IPI:IPI00298497.3	FGB	Fibrinogen beta chain	2.25548	0.000154569	2.37159	2.49778e-05
22	IPI:IPI00219825.2	PSAP	Prosaposin	2.15506	0.00613652	2.53357	0.0124562
23	IPI:IPI00021812.2	AHNAK	Neuroblast differentiation-associated protein AHNAK	2.14882	5.27448e-35	2.2072	4.7484e-35
24	IPI:IPI00414676.6	HSP90AB1	Heat shock protein HSP 90-beta	2.08113	0.0119396	1.88042	0.00838
25	IPI:IPI00296099.6	THBS1	Thrombospondin-1	2.00026	0.0468454	1.8521	0.0422213
26	IPI:IPI00018219.1	TGFBI	Transforming growth factor-beta-induced protein ig-h3	1.95792	0.000563629	1.85031	0.00027927
27	IPI:IPI00216298.6	TXN	TXN Thioredoxin	1.93653	0.000343454	1.8923	0.030647
28	IPI:IPI00019502.3	MYH9	Isoform 1 of Myosin-9	1.92895	0.00020519	1.92782	0.000172554
29	IPI:IPI00021885.1	FGA	Isoform 1 of Fibrinogen alpha chain	1.92063	0.00130393	1.93415	0.00187773
30	IPI:IPI00917605.1	CYCS	11 kDa protein	1.90282	0.0135507	1.65843	0.00507433
31	IPI:IPI00643623.1	LCN2	Putative uncharacterized protein LCN2	1.88866	0.0463671	2.20529	0.0132507
32	IPI:IPI00295386.7	CBR1	Carbonyl reductase [NADPH] 1	1.86899	0.0437062	1.94312	0.0152309
33	IPI:IPI00549725.6	PGAM1	Phosphoglycerate mutase 1	1.83406	0.0446974	1.75413	0.0133539
34	IPI:IPI00329573.9	COL12A1	Isoform 1 of Collagen alpha-1(XII) chain	1.83404	0.0066441	1.6978	0.0340759
35	IPI:IPI00479145.2	KRT19	Keratin, type I cytoskeletal 19	1.80242	5.87974e-05	1.89919	6.12952e-05
36	IPI:IPI00221088.5	RPS9	40S ribosomal protein S9	1.78046	0.00980292	1.91397	0.000695408
37	IPI:IPI00009867.3	KRT5	Keratin, type II cytoskeletal 5	1.77121	0.0250101	1.77585	0.0287922
38	IPI:IPI00643920.3	TKT	cDNA FLJ54957, highly similar to Transketolase	1.73198	0.00441541	1.60858	0.00942754
39	IPI:IPI00872028.1	NUMA1	NUMA1 variant protein	1.70985	0.0316348	1.66214	0.0482113
40	IPI:IPI00747497.1	EEF1G	50 kDa protein	1.68548	0.0426968	1.59863	0.0184542
41	IPI:IPI00000874.1	PRDX1	Peroxiredoxin-1	1.63413	0.00244903	1.57231	0.00720467
42	IPI:IPI00871852.1	EIF4A1	46 kDa protein	1.62038	0.00698819	1.72073	0.0060321
43	IPI:IPI00816464.1	TMSB4X	TMSB4X protein (Fragment)	1.61572	0.00012824	1.64953	3.40958e-05
44	IPI:IPI00328113.2	FBN1	Fibrillin-1	1.55398	0.00471825	1.62701	0.00247224
45	IPI:IPI00419258.4	HMGB1	High mobility group protein B1	1.55196	0.028363	1.71651	0.0264772
46	IPI:IPI00887678.1	LOC654188	similar to peptidylprolyl isomerase A-like	1.47308	0.0012829	1.52792	0.00256411
47	IPI:IPI00012007.6	AHCY	Adenosylhomocysteinase	1.46655	0.00320745	1.75103	0.000224065
48	IPI:IPI00472879.3	Novel protein similar to Pre-B cell enhancing factor	Novel protein similar to Pre-B cell enhancing factor	1.46638	0.0163194	1.65724	0.0381112
49	IPI:IPI00027107.5	TUFM	Tu translation elongation factor, mitochondrial precursor	1.40757	0.0283421	1.41704	0.0413431
50	IPI:IPI00554648.3	KRT8	Keratin, type II cytoskeletal 8	1.35952	0.0140652	1.37502	0.0125294
51	IPI:IPI00007047.1	S100A8	Protein S100-A8	1.33967	0.0285931	1.40096	0.0126482
52	IPI:IPI00216138.6	TAGLN	Transgelin	0.767204	0.0114235	0.734418	0.00703751
53	IPI:IPI00304962.3	COL1A2	Collagen alpha-2(I) chain	0.709135	5.47411e-14	0.722436	1.7457e-10
54	IPI:IPI00021841.1	APOA1	Apolipoprotein A-I	0.708079	0.00303617	0.638149	0.00126613
55	IPI:IPI00291136.4	COL6A1	Collagen alpha-1(VI) chain	0.704475	0.00791914	0.689624	0.00246556
56	IPI:IPI00221226.7	ANXA6	Annexin A6	0.693072	0.0240508	0.7242	0.0304626
57	IPI:IPI00884926.1	ORM1	orosomucoid 1 precursor	0.67676	0.00497102	0.466632	1.02745e-06
58	IPI:IPI00550918.2	COL14A1	Isoform 2 of Collagen alpha-1(XIV) chain	0.664885	0.0057631	0.581285	0.000110855
59	IPI:IPI00297646.4	COL1A1	Collagen alpha-1(I) chain	0.641094	5.605e-33	0.633957	1.23149e-31
60	IPI:IPI00022488.1	HPX	Hemopexin	0.631164	0.0124942	0.605037	0.00439864
61	IPI:IPI00021033.2	COL3A1	Isoform 1 of Collagen alpha-1(III) chain	0.603375	2.78547e-12	0.659888	3.67743e-08
62	IPI:IPI00410714.5	HBA1	HBA2 Hemoglobin subunit alpha	0.603363	1.59495e-20	0.535961	8.97294e-30
63	IPI:IPI00025465.2	OGN	cDNA FLJ59205, highly similar to Mimecan	0.60018	0.00117335	0.563701	0.0146244
64	IPI:IPI00303476.1	ATP5B	ATP synthase subunit beta, mitochondrial	0.598726	0.00377293	0.651682	0.0109297
65	IPI:IPI00022463.1	TF	Serotransferrin	0.596601	6.17891e-08	0.541368	1.85454e-11
66	IPI:IPI00218918.5	ANXA1	Annexin A1	0.593004	0.0287682	0.63277	0.0335064
67	IPI:IPI00423462.5	IGHA1	IGHV3OR16-13 Putative uncharacterized protein DKFZp686K18196 (Fragment)	0.58067	5.18203e-05	0.624242	0.000600958
68	IPI:IPI00654755.3	HBB	Hemoglobin subunit beta	0.576512	2.13109e-07	0.453705	9.79527e-11
69	IPI:IPI00896419.2	ITIH4	ITIH4 protein	0.566016	0.030732	0.462172	0.0269741
70	IPI:IPI00884176.1	F13A1	coagulation factor XIII A1 subunit precursor	0.55938	0.0459118	0.524844	0.00310266
71	IPI:IPI00008603.1	ACTA2	Actin, aortic smooth muscle	0.544899	0.0352999	0.460318	0.00115274
72	IPI:IPI00009866.6	KRT13	Isoform 1 of Keratin, type I cytoskeletal 13	0.529664	0.00142126	0.528828	0.00013387
73	IPI:IPI00022974.1	PIP	Prolactin-inducible protein	0.529401	0.0308991	0.51969	0.0144815
74	IPI:IPI00022391.1	APCS	Serum amyloid P-component	0.526904	4.31395e-05	0.514915	2.07205e-05
75	IPI:IPI00021828.1	CSTB	Cystatin-B	0.52098	0.00115844	0.539064	0.0230352
76	IPI:IPI00873982.2	MYH11	Myosin heavy chain 11 smooth muscle isoform	0.515599	0.00677885	0.482909	0.0046053
77	IPI:IPI00745872.2	ALB	Isoform 1 of Serum albumin	0.501316	0	0.434762	0
78	IPI:IPI00171438.2	TXNDC5	MUTED Thioredoxin domain-containing protein 5	0.500709	7.50217e-05	0.501897	9.63562e-07
79	IPI:IPI00024911.1	ERP29	Endoplasmic reticulum protein ERp29	0.498049	0.00900697	0.45955	0.0291332
80	IPI:IPI00783987.2	C3	Complement C3 (Fragment)	0.475681	1.93728e-10	0.48473	6.77495e-12
81	IPI:IPI00893178.1	IGL	23 kDa protein	0.44179	0.0156356	0.504428	0.00187705
82	IPI:IPI00553177.1	SERPINA1	Isoform 1 of Alpha-1-antitrypsin	0.422287	1.55193e-20	0.356385	1.02256e-23
83	IPI:IPI00329801.12	ANXA5	Annexin A5	0.417465	5.3757e-09	0.440704	2.42782e-08
84	IPI:IPI00478003.1	A2M	Alpha-2-macroglobulin	0.413986	0.000271405	0.364262	1.67517e-05
85	IPI:IPI00479708.5	IGHM	IGHM protein	0.406695	8.63559e-05	0.383783	0.00341453
86	IPI:IPI00902590.1	HP	Haptoglobin	0.404648	9.06109e-06	0.343723	1.97899e-09
87	IPI:IPI00006865.3	SEC22B	Vesicle-trafficking protein SEC22b	0.39389	0.0290045	0.393775	0.00305076
88	IPI:IPI00017601.1	CP	Ceruloplasmin	0.384765	0.000433605	0.35317	9.17841e-08
89	IPI:IPI00742696.2	GC	vitamin D-binding protein precursor	0.383981	0.0265307	0.336263	0.00253333
90	IPI:IPI00744907.4	TNXB	Isoform 3 of Tenascin-X	0.377225	0.000185307	0.403981	0.00071156
91	IPI:IPI00019038.1	LYZ	Lysozyme C	0.346932	9.93259e-06	0.301092	1.58143e-06
92	IPI:IPI00218414.5	CA2	Carbonic anhydrase 2	0.340846	0.0184099	0.197484	0.0184511
93	IPI:IPI00291866.5	SERPING1	Plasma protease C1 inhibitor	0.286953	0.00948825	0.387133	0.0190999
94	IPI:IPI00215983.3	CA1	Carbonic anhydrase 1	0.27407	0.000606459	0.257761	6.006e-05
95	IPI:IPI00027019.2	PRH2	Proline-rich protein 4	0.253853	2.42695e-07	0.263254	4.84765e-09
96	IPI:IPI00178926.2	IGJ	immunoglobulin J chain	0.250067	0.00348085	0.303901	0.000121068
97	IPI:IPI00893881.1	AGR2	Anterior gradient 2 homolog (Fragment)	0.221136	0.00234824	0.226869	0.000397269
98	IPI:IPI00291410.3	C20orf114	Isoform 1 of Long palate, lung and nasal epithelium carcinoma-associated protein 1	0.213545	0.0128744	0.228573	0.00435917
99	IPI:IPI00290078.5	KRT4	keratin 4	0.200263	3.8401e-17	0.19247	4.12912e-19
100	IPI:IPI00657911.2	HBG2	Gamma-globin	0.122388	0.0275677	0.159489	0.0466507
