# Supplementary material for: iTRAQ-Based Quantitative Proteomic Analysis on S100 Calcium Binding Protein A2 in Metastasis of Laryngeal Cancer
Source: PLoS One. 2015 Apr 13;10(4):e0122322. doi: 10.1371/journal.pone.0122322 (PMC4395276; doi:10.1371/journal.pone.0122322)
Supplement: S3 Table — (XLS) [file pone.0122322.s003.xls]

## Sheet: Sheet1
Table S3. The biological processes of differentially expressed proteins.
GO Biological Process	Gene ID	Mapped IDs	Gene Symbol	PANTHER Family/Subfamily
biological adhesion	HUMAN|Ensembl=ENSG00000133110|UniProtKB=Q15063	POSTN	Periostin;POSTN;ortholog	PERIOSTIN (PTHR10900:SF12)
biological adhesion	HUMAN|Ensembl=ENSG00000171560|UniProtKB=P02671	FGA	Fibrinogen alpha chain;FGA;ortholog	FIBRINOGEN ALPHA CHAIN (PTHR19143:SF172)
biological adhesion	HUMAN|Ensembl=ENSG00000106809|UniProtKB=P20774	OGN	Mimecan;OGN;ortholog	MIMECAN (PTHR24371:SF5)
biological adhesion	HUMAN|Ensembl=ENSG00000164692|UniProtKB=P08123	COL1A2	Collagen alpha-2(I) chain;COL1A2;ortholog	COLLAGEN ALPHA-2(I) CHAIN (PTHR24023:SF441)
biological adhesion	HUMAN|Ensembl=ENSG00000111799|UniProtKB=Q99715	COL12A1	Collagen alpha-1(XII) chain;COL12A1;ortholog	COLLAGEN ALPHA-1(XII) CHAIN (PTHR22992:SF23)
biological adhesion	HUMAN|Ensembl=ENSG00000047457|UniProtKB=P00450	CP	Ceruloplasmin;CP;ortholog	CERULOPLASMIN (PTHR10127:SF294)
biological adhesion	HUMAN|Ensembl=ENSG00000120708|UniProtKB=Q15582	TGFBI	Transforming growth factor-beta-induced protein ig-h3;TGFBI;ortholog	TRANSFORMING GROWTH FACTOR-BETA-INDUCED PROTEIN IG-H3 (PTHR10900:SF74)
biological adhesion	HUMAN|Ensembl=ENSG00000171564|UniProtKB=P02675	FGB	Fibrinogen beta chain;FGB;ortholog	FIBRINOGEN BETA CHAIN (PTHR19143:SF23)
biological adhesion	HUMAN|Ensembl=ENSG00000168542|UniProtKB=P02461	COL3A1	Collagen alpha-1(III) chain;COL3A1;ortholog	COLLAGEN ALPHA-1(III) CHAIN (PTHR24023:SF415)
biological adhesion	HUMAN|Ensembl=ENSG00000108821|UniProtKB=P02452	COL1A1	Collagen alpha-1(I) chain;COL1A1;ortholog	COLLAGEN ALPHA-1(I) CHAIN (PTHR24023:SF54)
biological adhesion	HUMAN|Ensembl=ENSG00000187955|UniProtKB=Q05707	COL14A1	Collagen alpha-1(XIV) chain;COL14A1;ortholog	COLLAGEN ALPHA-1(XIV) CHAIN (PTHR22992:SF89)
biological adhesion	HUMAN|Ensembl=ENSG00000115414|UniProtKB=P02751	FN1	Fibronectin;FN1;ortholog	FIBRONECTIN (PTHR19143:SF187)
biological adhesion	HUMAN|Ensembl=ENSG00000171557|UniProtKB=P02679	FGG	Fibrinogen gamma chain;FGG;ortholog	FIBRINOGEN GAMMA CHAIN (PTHR19143:SF22)
biological adhesion	HUMAN|Ensembl=ENSG00000142156|UniProtKB=P12109	COL6A1	Collagen alpha-1(VI) chain;COL6A1;ortholog	COLLAGEN ALPHA-1(VI) CHAIN (PTHR24023:SF507)
biological adhesion	HUMAN|Ensembl=ENSG00000236236|UniProtKB=P22105	TNXB	Tenascin-X;TNXB;ortholog	TENASCIN-X (PTHR19143:SF190)
biological regulation	HUMAN|Ensembl=ENSG00000100345|UniProtKB=P35579	MYH9	Myosin-9;MYH9;ortholog	MYOSIN-9 (PTHR13140:SF317)
biological regulation	HUMAN|Ensembl=ENSG00000164692|UniProtKB=P08123	COL1A2	Collagen alpha-2(I) chain;COL1A2;ortholog	COLLAGEN ALPHA-2(I) CHAIN (PTHR24023:SF441)
biological regulation	HUMAN|Ensembl=ENSG00000149257|UniProtKB=P50454	SERPINH1	Serpin H1;SERPINH1;ortholog	SERPIN H1 (PTHR11461:SF27)
biological regulation	HUMAN|Ensembl=ENSG00000160213|UniProtKB=P04080	CSTB	Cystatin-B;CSTB;ortholog	CYSTATIN-B (PTHR11414:SF19)
biological regulation	HUMAN|Ensembl=ENSG00000055955|UniProtKB=Q14624	ITIH4	Inter-alpha-trypsin inhibitor heavy chain H4;ITIH4;ortholog	INTER-ALPHA-TRYPSIN INHIBITOR HEAVY CHAIN H4 (PTHR10338:SF98)
biological regulation	HUMAN|Ensembl=ENSG00000161960|UniProtKB=P60842	EIF4A1	Eukaryotic initiation factor 4A-I;EIF4A1;ortholog	EUKARYOTIC INITIATION FACTOR 4A-I (PTHR24031:SF221)
biological regulation	HUMAN|Ensembl=ENSG00000149131|UniProtKB=P05155	SERPING1	Plasma protease C1 inhibitor;SERPING1;ortholog	PLASMA PROTEASE C1 INHIBITOR (PTHR11461:SF156)
biological regulation	HUMAN|Ensembl=ENSG00000047457|UniProtKB=P00450	CP	Ceruloplasmin;CP;ortholog	CERULOPLASMIN (PTHR10127:SF294)
biological regulation	HUMAN|Ensembl=ENSG00000254772|UniProtKB=P26641	EEF1G	Elongation factor 1-gamma;EEF1G;ortholog	ELONGATION FACTOR 1-GAMMA (PTHR11260:SF161)
biological regulation	HUMAN|Ensembl=ENSG00000178952|UniProtKB=P49411	TUFM	Elongation factor Tu, mitochondrial;TUFM;ortholog	ELONGATION FACTOR TU, MITOCHONDRIAL (PTHR23115:SF112)
biological regulation	HUMAN|Ensembl=ENSG00000125730|UniProtKB=P01024	C3	Complement C3;C3;ortholog	COMPLEMENT C3 (PTHR11412:SF81)
biological regulation	HUMAN|Ensembl=ENSG00000133392|UniProtKB=P35749	MYH11	Myosin-11;MYH11;ortholog	MYOSIN-11 (PTHR13140:SF335)
biological regulation	HUMAN|Ensembl=ENSG00000106541|UniProtKB=O95994	AGR2	Anterior gradient protein 2 homolog;AGR2;ortholog	ANTERIOR GRADIENT PROTEIN 2 HOMOLOG (PTHR15337:SF1)
biological regulation	HUMAN|Ensembl=ENSG00000189403|UniProtKB=P09429	HMGB1	High mobility group protein B1;HMGB1;ortholog	HIGH MOBILITY GROUP PROTEIN B1 (PTHR13711:SF164)
biological regulation	HUMAN|Ensembl=ENSG00000168542|UniProtKB=P02461	COL3A1	Collagen alpha-1(III) chain;COL3A1;ortholog	COLLAGEN ALPHA-1(III) CHAIN (PTHR24023:SF415)
biological regulation	HUMAN|Ensembl=ENSG00000108821|UniProtKB=P02452	COL1A1	Collagen alpha-1(I) chain;COL1A1;ortholog	COLLAGEN ALPHA-1(I) CHAIN (PTHR24023:SF54)
biological regulation	HUMAN|Ensembl=ENSG00000142156|UniProtKB=P12109	COL6A1	Collagen alpha-1(VI) chain;COL6A1;ortholog	COLLAGEN ALPHA-1(VI) CHAIN (PTHR24023:SF507)
biological regulation	HUMAN|Ensembl=ENSG00000175899|UniProtKB=P01023	A2M	Alpha-2-macroglobulin;A2M;ortholog	ALPHA-2-MACROGLOBULIN (PTHR11412:SF75)
biological regulation	HUMAN|Ensembl=ENSG00000197249|UniProtKB=P01009	SERPINA1	Alpha-1-antitrypsin;SERPINA1;ortholog	ALPHA-1-ANTITRYPSIN (PTHR11461:SF150)
cellular component organization or biogenesis	HUMAN|Ensembl=ENSG00000096696|UniProtKB=P15924	DSP	Desmoplakin;DSP;ortholog	DESMOPLAKIN (PTHR11915:SF234)
cellular component organization or biogenesis	HUMAN|Ensembl=ENSG00000128422|UniProtKB=Q04695	KRT17	Keratin, type I cytoskeletal 17;KRT17;ortholog	KERATIN, TYPE I CYTOSKELETAL 17 (PTHR23239:SF91)
cellular component organization or biogenesis	HUMAN|Ensembl=ENSG00000122786|UniProtKB=Q05682	CALD1	Caldesmon;CALD1;ortholog	CALDESMON (PTHR18949:SF0)
cellular component organization or biogenesis	HUMAN|Ensembl=ENSG00000100345|UniProtKB=P35579	MYH9	Myosin-9;MYH9;ortholog	MYOSIN-9 (PTHR13140:SF317)
cellular component organization or biogenesis	HUMAN|Ensembl=ENSG00000164692|UniProtKB=P08123	COL1A2	Collagen alpha-2(I) chain;COL1A2;ortholog	COLLAGEN ALPHA-2(I) CHAIN (PTHR24023:SF441)
cellular component organization or biogenesis	HUMAN|Ensembl=ENSG00000205420|UniProtKB=P02538	KRT6A	Keratin, type II cytoskeletal 6A;KRT6A;ortholog	KERATIN, TYPE II CYTOSKELETAL 6A (PTHR23239:SF114)
cellular component organization or biogenesis	HUMAN|Ensembl=ENSG00000186847|UniProtKB=P02533	KRT14	Keratin, type I cytoskeletal 14;KRT14;ortholog	KERATIN, TYPE I CYTOSKELETAL 14 (PTHR23239:SF14)
cellular component organization or biogenesis	HUMAN|Ensembl=ENSG00000186081|UniProtKB=P13647	KRT5	Keratin, type II cytoskeletal 5;KRT5;ortholog	KERATIN, TYPE II CYTOSKELETAL 5 (PTHR23239:SF159)
cellular component organization or biogenesis	HUMAN|Ensembl=ENSG00000171401|UniProtKB=P13646	KRT13	Keratin, type I cytoskeletal 13;KRT13;ortholog	KERATIN, TYPE I CYTOSKELETAL 13 (PTHR23239:SF121)
cellular component organization or biogenesis	HUMAN|Ensembl=ENSG00000107796|UniProtKB=P62736	ACTA2	Actin, aortic smooth muscle;ACTA2;ortholog	ACTIN, AORTIC SMOOTH MUSCLE (PTHR11937:SF177)
cellular component organization or biogenesis	HUMAN|Ensembl=ENSG00000170477|UniProtKB=P19013	KRT4	Keratin, type II cytoskeletal 4;KRT4;ortholog	KERATIN, TYPE II CYTOSKELETAL 4 (PTHR23239:SF85)
cellular component organization or biogenesis	HUMAN|Ensembl=ENSG00000171345|UniProtKB=P08727	KRT19	Keratin, type I cytoskeletal 19;KRT19;ortholog	KERATIN, TYPE I CYTOSKELETAL 19 (PTHR23239:SF107)
cellular component organization or biogenesis	HUMAN|Ensembl=ENSG00000170421|UniProtKB=P05787	KRT8	Keratin, type II cytoskeletal 8;KRT8;ortholog	KERATIN, TYPE II CYTOSKELETAL 8 (PTHR23239:SF18)
cellular component organization or biogenesis	HUMAN|Ensembl=ENSG00000133392|UniProtKB=P35749	MYH11	Myosin-11;MYH11;ortholog	MYOSIN-11 (PTHR13140:SF335)
cellular component organization or biogenesis	HUMAN|Ensembl=ENSG00000186832|UniProtKB=P08779	KRT16	Keratin, type I cytoskeletal 16;KRT16;ortholog	KERATIN, TYPE I CYTOSKELETAL 16 (PTHR23239:SF105)
cellular component organization or biogenesis	HUMAN|Ensembl=ENSG00000171346|UniProtKB=P19012	KRT15	Keratin, type I cytoskeletal 15;KRT15;ortholog	KERATIN, TYPE I CYTOSKELETAL 15 (PTHR23239:SF164)
cellular component organization or biogenesis	HUMAN|Ensembl=ENSG00000189403|UniProtKB=P09429	HMGB1	High mobility group protein B1;HMGB1;ortholog	HIGH MOBILITY GROUP PROTEIN B1 (PTHR13711:SF164)
cellular component organization or biogenesis	HUMAN|Ensembl=ENSG00000168542|UniProtKB=P02461	COL3A1	Collagen alpha-1(III) chain;COL3A1;ortholog	COLLAGEN ALPHA-1(III) CHAIN (PTHR24023:SF415)
cellular component organization or biogenesis	HUMAN|Ensembl=ENSG00000108821|UniProtKB=P02452	COL1A1	Collagen alpha-1(I) chain;COL1A1;ortholog	COLLAGEN ALPHA-1(I) CHAIN (PTHR24023:SF54)
cellular component organization or biogenesis	HUMAN|Ensembl=ENSG00000142156|UniProtKB=P12109	COL6A1	Collagen alpha-1(VI) chain;COL6A1;ortholog	COLLAGEN ALPHA-1(VI) CHAIN (PTHR24023:SF507)
cellular process	HUMAN|Ensembl=ENSG00000175793|UniProtKB=P31947	SFN	14-3-3 protein sigma;SFN;ortholog	14-3-3 PROTEIN SIGMA (PTHR18860:SF14)
cellular process	HUMAN|Ensembl=ENSG00000133110|UniProtKB=Q15063	POSTN	Periostin;POSTN;ortholog	PERIOSTIN (PTHR10900:SF12)
cellular process	HUMAN|Ensembl=ENSG00000096696|UniProtKB=P15924	DSP	Desmoplakin;DSP;ortholog	DESMOPLAKIN (PTHR11915:SF234)
cellular process	HUMAN|Ensembl=ENSG00000171560|UniProtKB=P02671	FGA	Fibrinogen alpha chain;FGA;ortholog	FIBRINOGEN ALPHA CHAIN (PTHR19143:SF172)
cellular process	HUMAN|Ensembl=ENSG00000135046|UniProtKB=P04083	ANXA1	Annexin A1;ANXA1;ortholog	ANNEXIN A1 (PTHR10502:SF17)
cellular process	HUMAN|Ensembl=ENSG00000106809|UniProtKB=P20774	OGN	Mimecan;OGN;ortholog	MIMECAN (PTHR24371:SF5)
cellular process	HUMAN|Ensembl=ENSG00000128422|UniProtKB=Q04695	KRT17	Keratin, type I cytoskeletal 17;KRT17;ortholog	KERATIN, TYPE I CYTOSKELETAL 17 (PTHR23239:SF91)
cellular process	HUMAN|Ensembl=ENSG00000148346|UniProtKB=P80188	LCN2	Neutrophil gelatinase-associated lipocalin;LCN2;ortholog	NEUTROPHIL GELATINASE-ASSOCIATED LIPOCALIN (PTHR11430:SF13)
cellular process	HUMAN|Ensembl=ENSG00000122786|UniProtKB=Q05682	CALD1	Caldesmon;CALD1;ortholog	CALDESMON (PTHR18949:SF0)
cellular process	HUMAN|Ensembl=ENSG00000100345|UniProtKB=P35579	MYH9	Myosin-9;MYH9;ortholog	MYOSIN-9 (PTHR13140:SF317)
cellular process	HUMAN|Ensembl=ENSG00000137497|UniProtKB=Q14980	NUMA1	Nuclear mitotic apparatus protein 1;NUMA1;ortholog	NUCLEAR MITOTIC APPARATUS PROTEIN 1 (PTHR18902:SF24)
cellular process	HUMAN|Ensembl=ENSG00000143546|UniProtKB=P05109	S100A8	Protein S100-A8;S100A8;ortholog	PROTEIN S100-A8 (PTHR11639:SF5)
cellular process	HUMAN|Ensembl=ENSG00000164692|UniProtKB=P08123	COL1A2	Collagen alpha-2(I) chain;COL1A2;ortholog	COLLAGEN ALPHA-2(I) CHAIN (PTHR24023:SF441)
cellular process	HUMAN|Ensembl=ENSG00000205420|UniProtKB=P02538	KRT6A	Keratin, type II cytoskeletal 6A;KRT6A;ortholog	KERATIN, TYPE II CYTOSKELETAL 6A (PTHR23239:SF114)
cellular process	HUMAN|Ensembl=ENSG00000186847|UniProtKB=P02533	KRT14	Keratin, type I cytoskeletal 14;KRT14;ortholog	KERATIN, TYPE I CYTOSKELETAL 14 (PTHR23239:SF14)
cellular process	HUMAN|Ensembl=ENSG00000186081|UniProtKB=P13647	KRT5	Keratin, type II cytoskeletal 5;KRT5;ortholog	KERATIN, TYPE II CYTOSKELETAL 5 (PTHR23239:SF159)
cellular process	HUMAN|Ensembl=ENSG00000111799|UniProtKB=Q99715	COL12A1	Collagen alpha-1(XII) chain;COL12A1;ortholog	COLLAGEN ALPHA-1(XII) CHAIN (PTHR22992:SF23)
cellular process	HUMAN|Ensembl=ENSG00000171401|UniProtKB=P13646	KRT13	Keratin, type I cytoskeletal 13;KRT13;ortholog	KERATIN, TYPE I CYTOSKELETAL 13 (PTHR23239:SF121)
cellular process	HUMAN|Ensembl=ENSG00000107796|UniProtKB=P62736	ACTA2	Actin, aortic smooth muscle;ACTA2;ortholog	ACTIN, AORTIC SMOOTH MUSCLE (PTHR11937:SF177)
cellular process	HUMAN|Ensembl=ENSG00000047457|UniProtKB=P00450	CP	Ceruloplasmin;CP;ortholog	CERULOPLASMIN (PTHR10127:SF294)
cellular process	HUMAN|Ensembl=ENSG00000170477|UniProtKB=P19013	KRT4	Keratin, type II cytoskeletal 4;KRT4;ortholog	KERATIN, TYPE II CYTOSKELETAL 4 (PTHR23239:SF85)
cellular process	HUMAN|Ensembl=ENSG00000196754|UniProtKB=P29034	S100A2	Protein S100-A2;S100A2;ortholog	PROTEIN S100-A2 (PTHR11639:SF59)
cellular process	HUMAN|Ensembl=ENSG00000171345|UniProtKB=P08727	KRT19	Keratin, type I cytoskeletal 19;KRT19;ortholog	KERATIN, TYPE I CYTOSKELETAL 19 (PTHR23239:SF107)
cellular process	HUMAN|Ensembl=ENSG00000120708|UniProtKB=Q15582	TGFBI	Transforming growth factor-beta-induced protein ig-h3;TGFBI;ortholog	TRANSFORMING GROWTH FACTOR-BETA-INDUCED PROTEIN IG-H3 (PTHR10900:SF74)
cellular process	HUMAN|Ensembl=ENSG00000166147|UniProtKB=P35555	FBN1	Fibrillin-1;FBN1;ortholog	FIBRILLIN-1 (PTHR24039:SF22)
cellular process	HUMAN|Ensembl=ENSG00000254772|UniProtKB=P26641	EEF1G	Elongation factor 1-gamma;EEF1G;ortholog	ELONGATION FACTOR 1-GAMMA (PTHR11260:SF161)
cellular process	HUMAN|Ensembl=ENSG00000170421|UniProtKB=P05787	KRT8	Keratin, type II cytoskeletal 8;KRT8;ortholog	KERATIN, TYPE II CYTOSKELETAL 8 (PTHR23239:SF18)
cellular process	HUMAN|Ensembl=ENSG00000125730|UniProtKB=P01024	C3	Complement C3;C3;ortholog	COMPLEMENT C3 (PTHR11412:SF81)
cellular process	HUMAN|Ensembl=ENSG00000171564|UniProtKB=P02675	FGB	Fibrinogen beta chain;FGB;ortholog	FIBRINOGEN BETA CHAIN (PTHR19143:SF23)
cellular process	HUMAN|Ensembl=ENSG00000133392|UniProtKB=P35749	MYH11	Myosin-11;MYH11;ortholog	MYOSIN-11 (PTHR13140:SF335)
cellular process	HUMAN|Ensembl=ENSG00000257017|UniProtKB=P00738	HP	Haptoglobin;HP;ortholog	HAPTOGLOBIN-RELATED (PTHR24265:SF25)
cellular process	HUMAN|Ensembl=ENSG00000186832|UniProtKB=P08779	KRT16	Keratin, type I cytoskeletal 16;KRT16;ortholog	KERATIN, TYPE I CYTOSKELETAL 16 (PTHR23239:SF105)
cellular process	HUMAN|Ensembl=ENSG00000171346|UniProtKB=P19012	KRT15	Keratin, type I cytoskeletal 15;KRT15;ortholog	KERATIN, TYPE I CYTOSKELETAL 15 (PTHR23239:SF164)
cellular process	HUMAN|Ensembl=ENSG00000136810|UniProtKB=P10599	TXN	Thioredoxin;TXN;ortholog	THIOREDOXIN (PTHR10438:SF18)
cellular process	HUMAN|Ensembl=ENSG00000189403|UniProtKB=P09429	HMGB1	High mobility group protein B1;HMGB1;ortholog	HIGH MOBILITY GROUP PROTEIN B1 (PTHR13711:SF164)
cellular process	HUMAN|Ensembl=ENSG00000168542|UniProtKB=P02461	COL3A1	Collagen alpha-1(III) chain;COL3A1;ortholog	COLLAGEN ALPHA-1(III) CHAIN (PTHR24023:SF415)
cellular process	HUMAN|Ensembl=ENSG00000108821|UniProtKB=P02452	COL1A1	Collagen alpha-1(I) chain;COL1A1;ortholog	COLLAGEN ALPHA-1(I) CHAIN (PTHR24023:SF54)
cellular process	HUMAN|Ensembl=ENSG00000187955|UniProtKB=Q05707	COL14A1	Collagen alpha-1(XIV) chain;COL14A1;ortholog	COLLAGEN ALPHA-1(XIV) CHAIN (PTHR22992:SF89)
cellular process	HUMAN|Ensembl=ENSG00000117525|UniProtKB=P13726	TF	Tissue factor;F3;ortholog	TISSUE FACTOR (PTHR20859:SF22)
cellular process	HUMAN|Ensembl=ENSG00000115414|UniProtKB=P02751	FN1	Fibronectin;FN1;ortholog	FIBRONECTIN (PTHR19143:SF187)
cellular process	HUMAN|Ensembl=ENSG00000171557|UniProtKB=P02679	FGG	Fibrinogen gamma chain;FGG;ortholog	FIBRINOGEN GAMMA CHAIN (PTHR19143:SF22)
cellular process	HUMAN|Ensembl=ENSG00000142156|UniProtKB=P12109	COL6A1	Collagen alpha-1(VI) chain;COL6A1;ortholog	COLLAGEN ALPHA-1(VI) CHAIN (PTHR24023:SF507)
cellular process	HUMAN|Ensembl=ENSG00000236236|UniProtKB=P22105	TNXB	Tenascin-X;TNXB;ortholog	TENASCIN-X (PTHR19143:SF190)
cellular process	HUMAN|Ensembl=ENSG00000175899|UniProtKB=P01023	A2M	Alpha-2-macroglobulin;A2M;ortholog	ALPHA-2-MACROGLOBULIN (PTHR11412:SF75)
developmental process	HUMAN|Ensembl=ENSG00000133110|UniProtKB=Q15063	POSTN	Periostin;POSTN;ortholog	PERIOSTIN (PTHR10900:SF12)
developmental process	HUMAN|Ensembl=ENSG00000096696|UniProtKB=P15924	DSP	Desmoplakin;DSP;ortholog	DESMOPLAKIN (PTHR11915:SF234)
developmental process	HUMAN|Ensembl=ENSG00000172115|UniProtKB=P99999	CYCS	Cytochrome c;CYCS;ortholog	CYTOCHROME C (PTHR11961:SF3)
developmental process	HUMAN|Ensembl=ENSG00000128422|UniProtKB=Q04695	KRT17	Keratin, type I cytoskeletal 17;KRT17;ortholog	KERATIN, TYPE I CYTOSKELETAL 17 (PTHR23239:SF91)
developmental process	HUMAN|Ensembl=ENSG00000122786|UniProtKB=Q05682	CALD1	Caldesmon;CALD1;ortholog	CALDESMON (PTHR18949:SF0)
developmental process	HUMAN|Ensembl=ENSG00000100345|UniProtKB=P35579	MYH9	Myosin-9;MYH9;ortholog	MYOSIN-9 (PTHR13140:SF317)
developmental process	HUMAN|Ensembl=ENSG00000164692|UniProtKB=P08123	COL1A2	Collagen alpha-2(I) chain;COL1A2;ortholog	COLLAGEN ALPHA-2(I) CHAIN (PTHR24023:SF441)
developmental process	HUMAN|Ensembl=ENSG00000205420|UniProtKB=P02538	KRT6A	Keratin, type II cytoskeletal 6A;KRT6A;ortholog	KERATIN, TYPE II CYTOSKELETAL 6A (PTHR23239:SF114)
developmental process	HUMAN|Ensembl=ENSG00000186847|UniProtKB=P02533	KRT14	Keratin, type I cytoskeletal 14;KRT14;ortholog	KERATIN, TYPE I CYTOSKELETAL 14 (PTHR23239:SF14)
developmental process	HUMAN|Ensembl=ENSG00000186081|UniProtKB=P13647	KRT5	Keratin, type II cytoskeletal 5;KRT5;ortholog	KERATIN, TYPE II CYTOSKELETAL 5 (PTHR23239:SF159)
developmental process	HUMAN|Ensembl=ENSG00000171401|UniProtKB=P13646	KRT13	Keratin, type I cytoskeletal 13;KRT13;ortholog	KERATIN, TYPE I CYTOSKELETAL 13 (PTHR23239:SF121)
developmental process	HUMAN|Ensembl=ENSG00000107796|UniProtKB=P62736	ACTA2	Actin, aortic smooth muscle;ACTA2;ortholog	ACTIN, AORTIC SMOOTH MUSCLE (PTHR11937:SF177)
developmental process	HUMAN|Ensembl=ENSG00000047457|UniProtKB=P00450	CP	Ceruloplasmin;CP;ortholog	CERULOPLASMIN (PTHR10127:SF294)
developmental process	HUMAN|Ensembl=ENSG00000170477|UniProtKB=P19013	KRT4	Keratin, type II cytoskeletal 4;KRT4;ortholog	KERATIN, TYPE II CYTOSKELETAL 4 (PTHR23239:SF85)
developmental process	HUMAN|Ensembl=ENSG00000171345|UniProtKB=P08727	KRT19	Keratin, type I cytoskeletal 19;KRT19;ortholog	KERATIN, TYPE I CYTOSKELETAL 19 (PTHR23239:SF107)
developmental process	HUMAN|Ensembl=ENSG00000120708|UniProtKB=Q15582	TGFBI	Transforming growth factor-beta-induced protein ig-h3;TGFBI;ortholog	TRANSFORMING GROWTH FACTOR-BETA-INDUCED PROTEIN IG-H3 (PTHR10900:SF74)
developmental process	HUMAN|Ensembl=ENSG00000166147|UniProtKB=P35555	FBN1	Fibrillin-1;FBN1;ortholog	FIBRILLIN-1 (PTHR24039:SF22)
developmental process	HUMAN|Ensembl=ENSG00000170421|UniProtKB=P05787	KRT8	Keratin, type II cytoskeletal 8;KRT8;ortholog	KERATIN, TYPE II CYTOSKELETAL 8 (PTHR23239:SF18)
developmental process	HUMAN|Ensembl=ENSG00000133392|UniProtKB=P35749	MYH11	Myosin-11;MYH11;ortholog	MYOSIN-11 (PTHR13140:SF335)
developmental process	HUMAN|Ensembl=ENSG00000186832|UniProtKB=P08779	KRT16	Keratin, type I cytoskeletal 16;KRT16;ortholog	KERATIN, TYPE I CYTOSKELETAL 16 (PTHR23239:SF105)
developmental process	HUMAN|Ensembl=ENSG00000171346|UniProtKB=P19012	KRT15	Keratin, type I cytoskeletal 15;KRT15;ortholog	KERATIN, TYPE I CYTOSKELETAL 15 (PTHR23239:SF164)
developmental process	HUMAN|Ensembl=ENSG00000168542|UniProtKB=P02461	COL3A1	Collagen alpha-1(III) chain;COL3A1;ortholog	COLLAGEN ALPHA-1(III) CHAIN (PTHR24023:SF415)
developmental process	HUMAN|Ensembl=ENSG00000108821|UniProtKB=P02452	COL1A1	Collagen alpha-1(I) chain;COL1A1;ortholog	COLLAGEN ALPHA-1(I) CHAIN (PTHR24023:SF54)
developmental process	HUMAN|Ensembl=ENSG00000142156|UniProtKB=P12109	COL6A1	Collagen alpha-1(VI) chain;COL6A1;ortholog	COLLAGEN ALPHA-1(VI) CHAIN (PTHR24023:SF507)
immune system process	HUMAN|Ensembl=ENSG00000005381|UniProtKB=P05164	MPO	Myeloperoxidase;MPO;ortholog	MYELOPEROXIDASE (PTHR11475:SF46)
immune system process	HUMAN|Ensembl=ENSG00000106211|UniProtKB=P04792	HSPB1	Heat shock protein beta-1;HSPB1;ortholog	HEAT SHOCK PROTEIN BETA-1 (PTHR11527:SF114)
immune system process	HUMAN|Ensembl=ENSG00000143546|UniProtKB=P05109	S100A8	Protein S100-A8;S100A8;ortholog	PROTEIN S100-A8 (PTHR11639:SF5)
immune system process	HUMAN|Ensembl=ENSG00000164692|UniProtKB=P08123	COL1A2	Collagen alpha-2(I) chain;COL1A2;ortholog	COLLAGEN ALPHA-2(I) CHAIN (PTHR24023:SF441)
immune system process	HUMAN|Ensembl=ENSG00000132703|UniProtKB=P02743	APCS	Serum amyloid P-component;APCS;ortholog	SERUM AMYLOID P-COMPONENT (PTHR19277:SF99)
immune system process	HUMAN|Ensembl=ENSG00000124491|UniProtKB=P00488	F13A1	Coagulation factor XIII A chain;F13A1;ortholog	COAGULATION FACTOR XIII A CHAIN (PTHR11590:SF42)
immune system process	HUMAN|Ensembl=ENSG00000047457|UniProtKB=P00450	CP	Ceruloplasmin;CP;ortholog	CERULOPLASMIN (PTHR10127:SF294)
immune system process	HUMAN|Ensembl=ENSG00000196754|UniProtKB=P29034	S100A2	Protein S100-A2;S100A2;ortholog	PROTEIN S100-A2 (PTHR11639:SF59)
immune system process	HUMAN|Ensembl=ENSG00000096384|UniProtKB=P08238	HSP90AB1	Heat shock protein HSP 90-beta;HSP90AB1;ortholog	HEAT SHOCK PROTEIN HSP 90-BETA (PTHR11528:SF46)
immune system process	HUMAN|Ensembl=ENSG00000254772|UniProtKB=P26641	EEF1G	Elongation factor 1-gamma;EEF1G;ortholog	ELONGATION FACTOR 1-GAMMA (PTHR11260:SF161)
immune system process	HUMAN|Ensembl=ENSG00000125730|UniProtKB=P01024	C3	Complement C3;C3;ortholog	COMPLEMENT C3 (PTHR11412:SF81)
immune system process	HUMAN|Ensembl=ENSG00000257017|UniProtKB=P00738	HP	Haptoglobin;HP;ortholog	HAPTOGLOBIN-RELATED (PTHR24265:SF25)
immune system process	HUMAN|Ensembl=ENSG00000117450|UniProtKB=Q06830	PRDX1	Peroxiredoxin-1;PRDX1;ortholog	PEROXIREDOXIN-1 (PTHR10681:SF75)
immune system process	HUMAN|Ensembl=ENSG00000168542|UniProtKB=P02461	COL3A1	Collagen alpha-1(III) chain;COL3A1;ortholog	COLLAGEN ALPHA-1(III) CHAIN (PTHR24023:SF415)
immune system process	HUMAN|Ensembl=ENSG00000108821|UniProtKB=P02452	COL1A1	Collagen alpha-1(I) chain;COL1A1;ortholog	COLLAGEN ALPHA-1(I) CHAIN (PTHR24023:SF54)
immune system process	HUMAN|Ensembl=ENSG00000117525|UniProtKB=P13726	TF	Tissue factor;F3;ortholog	TISSUE FACTOR (PTHR20859:SF22)
immune system process	HUMAN|Ensembl=ENSG00000142156|UniProtKB=P12109	COL6A1	Collagen alpha-1(VI) chain;COL6A1;ortholog	COLLAGEN ALPHA-1(VI) CHAIN (PTHR24023:SF507)
immune system process	HUMAN|Ensembl=ENSG00000175899|UniProtKB=P01023	A2M	Alpha-2-macroglobulin;A2M;ortholog	ALPHA-2-MACROGLOBULIN (PTHR11412:SF75)
localization	HUMAN|Ensembl=ENSG00000148346|UniProtKB=P80188	LCN2	Neutrophil gelatinase-associated lipocalin;LCN2;ortholog	NEUTROPHIL GELATINASE-ASSOCIATED LIPOCALIN (PTHR11430:SF13)
localization	HUMAN|Ensembl=ENSG00000100345|UniProtKB=P35579	MYH9	Myosin-9;MYH9;ortholog	MYOSIN-9 (PTHR13140:SF317)
localization	HUMAN|Ensembl=ENSG00000164692|UniProtKB=P08123	COL1A2	Collagen alpha-2(I) chain;COL1A2;ortholog	COLLAGEN ALPHA-2(I) CHAIN (PTHR24023:SF441)
localization	HUMAN|Ensembl=ENSG00000206172|UniProtKB=P69905	HBA1	Hemoglobin subunit alpha;HBA1;ortholog	HEMOGLOBIN SUBUNIT ALPHA (PTHR11442:SF41)
localization	HUMAN|Ensembl=ENSG00000163631|UniProtKB=P02768	ALB	Serum albumin;ALB;ortholog	SERUM ALBUMIN (PTHR11385:SF6)
localization	HUMAN|Ensembl=ENSG00000091513|UniProtKB=P02787	TF	Serotransferrin;TF;ortholog	SEROTRANSFERRIN (PTHR11485:SF23)
localization	HUMAN|Ensembl=ENSG00000107796|UniProtKB=P62736	ACTA2	Actin, aortic smooth muscle;ACTA2;ortholog	ACTIN, AORTIC SMOOTH MUSCLE (PTHR11937:SF177)
localization	HUMAN|Ensembl=ENSG00000047457|UniProtKB=P00450	CP	Ceruloplasmin;CP;ortholog	CERULOPLASMIN (PTHR10127:SF294)
localization	HUMAN|Ensembl=ENSG00000133392|UniProtKB=P35749	MYH11	Myosin-11;MYH11;ortholog	MYOSIN-11 (PTHR13140:SF335)
localization	HUMAN|Ensembl=ENSG00000168542|UniProtKB=P02461	COL3A1	Collagen alpha-1(III) chain;COL3A1;ortholog	COLLAGEN ALPHA-1(III) CHAIN (PTHR24023:SF415)
localization	HUMAN|Ensembl=ENSG00000110955|UniProtKB=P06576	ATP5B	ATP synthase subunit beta, mitochondrial;ATP5B;ortholog	ATP SYNTHASE SUBUNIT BETA, MITOCHONDRIAL (PTHR15184:SF32)
localization	HUMAN|Ensembl=ENSG00000108821|UniProtKB=P02452	COL1A1	Collagen alpha-1(I) chain;COL1A1;ortholog	COLLAGEN ALPHA-1(I) CHAIN (PTHR24023:SF54)
localization	HUMAN|Ensembl=ENSG00000196565|UniProtKB=P69892	HBG2	Hemoglobin subunit gamma-2;HBG2;ortholog	HEMOGLOBIN SUBUNIT GAMMA-1-RELATED (PTHR11442:SF34)
localization	HUMAN|Ensembl=ENSG00000142156|UniProtKB=P12109	COL6A1	Collagen alpha-1(VI) chain;COL6A1;ortholog	COLLAGEN ALPHA-1(VI) CHAIN (PTHR24023:SF507)
localization	HUMAN|Ensembl=ENSG00000110169|UniProtKB=P02790	HPX	Hemopexin;HPX;ortholog	HEMOPEXIN (PTHR10201:SF136)
localization	HUMAN|Ensembl=ENSG00000089248|UniProtKB=P30040	ERP29	Endoplasmic reticulum resident protein 29;ERP29;ortholog	ENDOPLASMIC RETICULUM RESIDENT PROTEIN 29 (PTHR12211:SF0)
localization	HUMAN|Ensembl=ENSG00000244734|UniProtKB=P68871	HBB	Hemoglobin subunit beta;HBB;ortholog	HEMOGLOBIN SUBUNIT BETA (PTHR11442:SF30)
metabolic process	HUMAN|Ensembl=ENSG00000005381|UniProtKB=P05164	MPO	Myeloperoxidase;MPO;ortholog	MYELOPEROXIDASE (PTHR11475:SF46)
metabolic process	HUMAN|Ensembl=ENSG00000106211|UniProtKB=P04792	HSPB1	Heat shock protein beta-1;HSPB1;ortholog	HEAT SHOCK PROTEIN BETA-1 (PTHR11527:SF114)
metabolic process	HUMAN|Ensembl=ENSG00000172115|UniProtKB=P99999	CYCS	Cytochrome c;CYCS;ortholog	CYTOCHROME C (PTHR11961:SF3)
metabolic process	HUMAN|Ensembl=ENSG00000135046|UniProtKB=P04083	ANXA1	Annexin A1;ANXA1;ortholog	ANNEXIN A1 (PTHR10502:SF17)
metabolic process	HUMAN|Ensembl=ENSG00000148346|UniProtKB=P80188	LCN2	Neutrophil gelatinase-associated lipocalin;LCN2;ortholog	NEUTROPHIL GELATINASE-ASSOCIATED LIPOCALIN (PTHR11430:SF13)
metabolic process	HUMAN|Ensembl=ENSG00000100345|UniProtKB=P35579	MYH9	Myosin-9;MYH9;ortholog	MYOSIN-9 (PTHR13140:SF317)
metabolic process	HUMAN|Ensembl=ENSG00000143546|UniProtKB=P05109	S100A8	Protein S100-A8;S100A8;ortholog	PROTEIN S100-A8 (PTHR11639:SF5)
metabolic process	HUMAN|Ensembl=ENSG00000149257|UniProtKB=P50454	SERPINH1	Serpin H1;SERPINH1;ortholog	SERPIN H1 (PTHR11461:SF27)
metabolic process	HUMAN|Ensembl=ENSG00000263332|UniProtKB=P46781	RPS9	40S ribosomal protein S9;RPS9;ortholog	40S RIBOSOMAL PROTEIN S9 (PTHR11831:SF5)
metabolic process	HUMAN|Ensembl=ENSG00000160213|UniProtKB=P04080	CSTB	Cystatin-B;CSTB;ortholog	CYSTATIN-B (PTHR11414:SF19)
metabolic process	HUMAN|Ensembl=ENSG00000055955|UniProtKB=Q14624	ITIH4	Inter-alpha-trypsin inhibitor heavy chain H4;ITIH4;ortholog	INTER-ALPHA-TRYPSIN INHIBITOR HEAVY CHAIN H4 (PTHR10338:SF98)
metabolic process	HUMAN|Ensembl=ENSG00000133742|UniProtKB=P00915	CA1	Carbonic anhydrase 1;CA1;ortholog	CARBONIC ANHYDRASE 1 (PTHR18952:SF82)
metabolic process	HUMAN|Ensembl=ENSG00000161960|UniProtKB=P60842	EIF4A1	Eukaryotic initiation factor 4A-I;EIF4A1;ortholog	EUKARYOTIC INITIATION FACTOR 4A-I (PTHR24031:SF221)
metabolic process	HUMAN|Ensembl=ENSG00000124491|UniProtKB=P00488	F13A1	Coagulation factor XIII A chain;F13A1;ortholog	COAGULATION FACTOR XIII A CHAIN (PTHR11590:SF42)
metabolic process	HUMAN|Ensembl=ENSG00000149131|UniProtKB=P05155	SERPING1	Plasma protease C1 inhibitor;SERPING1;ortholog	PLASMA PROTEASE C1 INHIBITOR (PTHR11461:SF156)
metabolic process	HUMAN|Ensembl=ENSG00000047457|UniProtKB=P00450	CP	Ceruloplasmin;CP;ortholog	CERULOPLASMIN (PTHR10127:SF294)
metabolic process	HUMAN|Ensembl=ENSG00000196754|UniProtKB=P29034	S100A2	Protein S100-A2;S100A2;ortholog	PROTEIN S100-A2 (PTHR11639:SF59)
metabolic process	HUMAN|Ensembl=ENSG00000100316|UniProtKB=P39023	RPL3	60S ribosomal protein L3;RPL3;ortholog	60S RIBOSOMAL PROTEIN L3 (PTHR11363:SF4)
metabolic process	HUMAN|Ensembl=ENSG00000096384|UniProtKB=P08238	HSP90AB1	Heat shock protein HSP 90-beta;HSP90AB1;ortholog	HEAT SHOCK PROTEIN HSP 90-BETA (PTHR11528:SF46)
metabolic process	HUMAN|Ensembl=ENSG00000254772|UniProtKB=P26641	EEF1G	Elongation factor 1-gamma;EEF1G;ortholog	ELONGATION FACTOR 1-GAMMA (PTHR11260:SF161)
metabolic process	HUMAN|Ensembl=ENSG00000178952|UniProtKB=P49411	TUFM	Elongation factor Tu, mitochondrial;TUFM;ortholog	ELONGATION FACTOR TU, MITOCHONDRIAL (PTHR23115:SF112)
metabolic process	HUMAN|Ensembl=ENSG00000239264|UniProtKB=Q8NBS9	TXNDC5	Thioredoxin domain-containing protein 5;TXNDC5;ortholog	THIOREDOXIN DOMAIN-CONTAINING PROTEIN 5 (PTHR18929:SF52)
metabolic process	HUMAN|Ensembl=ENSG00000125730|UniProtKB=P01024	C3	Complement C3;C3;ortholog	COMPLEMENT C3 (PTHR11412:SF81)
metabolic process	HUMAN|Ensembl=ENSG00000164111|UniProtKB=P08758	ANXA5	Annexin A5;ANXA5;ortholog	ANNEXIN A5 (PTHR10502:SF26)
metabolic process	HUMAN|Ensembl=ENSG00000159228|UniProtKB=P16152	CBR1	Carbonyl reductase [NADPH] 1;CBR1;ortholog	CARBONYL REDUCTASE [NADPH] 1 (PTHR24322:SF236)
metabolic process	HUMAN|Ensembl=ENSG00000133392|UniProtKB=P35749	MYH11	Myosin-11;MYH11;ortholog	MYOSIN-11 (PTHR13140:SF335)
metabolic process	HUMAN|Ensembl=ENSG00000257017|UniProtKB=P00738	HP	Haptoglobin;HP;ortholog	HAPTOGLOBIN-RELATED (PTHR24265:SF25)
metabolic process	HUMAN|Ensembl=ENSG00000106541|UniProtKB=O95994	AGR2	Anterior gradient protein 2 homolog;AGR2;ortholog	ANTERIOR GRADIENT PROTEIN 2 HOMOLOG (PTHR15337:SF1)
metabolic process	HUMAN|Ensembl=ENSG00000136810|UniProtKB=P10599	TXN	Thioredoxin;TXN;ortholog	THIOREDOXIN (PTHR10438:SF18)
metabolic process	HUMAN|Ensembl=ENSG00000189403|UniProtKB=P09429	HMGB1	High mobility group protein B1;HMGB1;ortholog	HIGH MOBILITY GROUP PROTEIN B1 (PTHR13711:SF164)
metabolic process	HUMAN|Ensembl=ENSG00000163931|UniProtKB=P29401	TKT	Transketolase;TKT;ortholog	TRANSKETOLASE (PTHR11624:SF59)
metabolic process	HUMAN|Ensembl=ENSG00000117450|UniProtKB=Q06830	PRDX1	Peroxiredoxin-1;PRDX1;ortholog	PEROXIREDOXIN-1 (PTHR10681:SF75)
metabolic process	HUMAN|Ensembl=ENSG00000197043|UniProtKB=P08133	ANXA6	Annexin A6;ANXA6;ortholog	ANNEXIN A6 (PTHR10502:SF19)
metabolic process	HUMAN|Ensembl=ENSG00000110955|UniProtKB=P06576	ATP5B	ATP synthase subunit beta, mitochondrial;ATP5B;ortholog	ATP SYNTHASE SUBUNIT BETA, MITOCHONDRIAL (PTHR15184:SF32)
metabolic process	HUMAN|Ensembl=ENSG00000104267|UniProtKB=P00918	CA2	Carbonic anhydrase 2;CA2;ortholog	CARBONIC ANHYDRASE 2 (PTHR18952:SF90)
metabolic process	HUMAN|Ensembl=ENSG00000101444|UniProtKB=P23526	AHCY	Adenosylhomocysteinase;AHCY;ortholog	ADENOSYLHOMOCYSTEINASE (PTHR23420:SF0)
metabolic process	HUMAN|Ensembl=ENSG00000110169|UniProtKB=P02790	HPX	Hemopexin;HPX;ortholog	HEMOPEXIN (PTHR10201:SF136)
metabolic process	HUMAN|Ensembl=ENSG00000175899|UniProtKB=P01023	A2M	Alpha-2-macroglobulin;A2M;ortholog	ALPHA-2-MACROGLOBULIN (PTHR11412:SF75)
metabolic process	HUMAN|Ensembl=ENSG00000197249|UniProtKB=P01009	SERPINA1	Alpha-1-antitrypsin;SERPINA1;ortholog	ALPHA-1-ANTITRYPSIN (PTHR11461:SF150)
multicellular organismal process	HUMAN|Ensembl=ENSG00000133110|UniProtKB=Q15063	POSTN	Periostin;POSTN;ortholog	PERIOSTIN (PTHR10900:SF12)
multicellular organismal process	HUMAN|Ensembl=ENSG00000106211|UniProtKB=P04792	HSPB1	Heat shock protein beta-1;HSPB1;ortholog	HEAT SHOCK PROTEIN BETA-1 (PTHR11527:SF114)
multicellular organismal process	HUMAN|Ensembl=ENSG00000106809|UniProtKB=P20774	OGN	Mimecan;OGN;ortholog	MIMECAN (PTHR24371:SF5)
multicellular organismal process	HUMAN|Ensembl=ENSG00000100345|UniProtKB=P35579	MYH9	Myosin-9;MYH9;ortholog	MYOSIN-9 (PTHR13140:SF317)
multicellular organismal process	HUMAN|Ensembl=ENSG00000206172|UniProtKB=P69905	HBA1	Hemoglobin subunit alpha;HBA1;ortholog	HEMOGLOBIN SUBUNIT ALPHA (PTHR11442:SF41)
multicellular organismal process	HUMAN|Ensembl=ENSG00000047457|UniProtKB=P00450	CP	Ceruloplasmin;CP;ortholog	CERULOPLASMIN (PTHR10127:SF294)
multicellular organismal process	HUMAN|Ensembl=ENSG00000120708|UniProtKB=Q15582	TGFBI	Transforming growth factor-beta-induced protein ig-h3;TGFBI;ortholog	TRANSFORMING GROWTH FACTOR-BETA-INDUCED PROTEIN IG-H3 (PTHR10900:SF74)
multicellular organismal process	HUMAN|Ensembl=ENSG00000166147|UniProtKB=P35555	FBN1	Fibrillin-1;FBN1;ortholog	FIBRILLIN-1 (PTHR24039:SF22)
multicellular organismal process	HUMAN|Ensembl=ENSG00000159228|UniProtKB=P16152	CBR1	Carbonyl reductase [NADPH] 1;CBR1;ortholog	CARBONYL REDUCTASE [NADPH] 1 (PTHR24322:SF236)
multicellular organismal process	HUMAN|Ensembl=ENSG00000133392|UniProtKB=P35749	MYH11	Myosin-11;MYH11;ortholog	MYOSIN-11 (PTHR13140:SF335)
multicellular organismal process	HUMAN|Ensembl=ENSG00000257017|UniProtKB=P00738	HP	Haptoglobin;HP;ortholog	HAPTOGLOBIN-RELATED (PTHR24265:SF25)
multicellular organismal process	HUMAN|Ensembl=ENSG00000108821|UniProtKB=P02452	COL1A1	Collagen alpha-1(I) chain;COL1A1;ortholog	COLLAGEN ALPHA-1(I) CHAIN (PTHR24023:SF54)
multicellular organismal process	HUMAN|Ensembl=ENSG00000196565|UniProtKB=P69892	HBG2	Hemoglobin subunit gamma-2;HBG2;ortholog	HEMOGLOBIN SUBUNIT GAMMA-1-RELATED (PTHR11442:SF34)
multicellular organismal process	HUMAN|Ensembl=ENSG00000142156|UniProtKB=P12109	COL6A1	Collagen alpha-1(VI) chain;COL6A1;ortholog	COLLAGEN ALPHA-1(VI) CHAIN (PTHR24023:SF507)
multicellular organismal process	HUMAN|Ensembl=ENSG00000244734|UniProtKB=P68871	HBB	Hemoglobin subunit beta;HBB;ortholog	HEMOGLOBIN SUBUNIT BETA (PTHR11442:SF30)
response to stimulus	HUMAN|Ensembl=ENSG00000005381|UniProtKB=P05164	MPO	Myeloperoxidase;MPO;ortholog	MYELOPEROXIDASE (PTHR11475:SF46)
response to stimulus	HUMAN|Ensembl=ENSG00000106211|UniProtKB=P04792	HSPB1	Heat shock protein beta-1;HSPB1;ortholog	HEAT SHOCK PROTEIN BETA-1 (PTHR11527:SF114)
response to stimulus	HUMAN|Ensembl=ENSG00000148346|UniProtKB=P80188	LCN2	Neutrophil gelatinase-associated lipocalin;LCN2;ortholog	NEUTROPHIL GELATINASE-ASSOCIATED LIPOCALIN (PTHR11430:SF13)
response to stimulus	HUMAN|Ensembl=ENSG00000164692|UniProtKB=P08123	COL1A2	Collagen alpha-2(I) chain;COL1A2;ortholog	COLLAGEN ALPHA-2(I) CHAIN (PTHR24023:SF441)
response to stimulus	HUMAN|Ensembl=ENSG00000132703|UniProtKB=P02743	APCS	Serum amyloid P-component;APCS;ortholog	SERUM AMYLOID P-COMPONENT (PTHR19277:SF99)
response to stimulus	HUMAN|Ensembl=ENSG00000111799|UniProtKB=Q99715	COL12A1	Collagen alpha-1(XII) chain;COL12A1;ortholog	COLLAGEN ALPHA-1(XII) CHAIN (PTHR22992:SF23)
response to stimulus	HUMAN|Ensembl=ENSG00000124491|UniProtKB=P00488	F13A1	Coagulation factor XIII A chain;F13A1;ortholog	COAGULATION FACTOR XIII A CHAIN (PTHR11590:SF42)
response to stimulus	HUMAN|Ensembl=ENSG00000047457|UniProtKB=P00450	CP	Ceruloplasmin;CP;ortholog	CERULOPLASMIN (PTHR10127:SF294)
response to stimulus	HUMAN|Ensembl=ENSG00000096384|UniProtKB=P08238	HSP90AB1	Heat shock protein HSP 90-beta;HSP90AB1;ortholog	HEAT SHOCK PROTEIN HSP 90-BETA (PTHR11528:SF46)
response to stimulus	HUMAN|Ensembl=ENSG00000254772|UniProtKB=P26641	EEF1G	Elongation factor 1-gamma;EEF1G;ortholog	ELONGATION FACTOR 1-GAMMA (PTHR11260:SF161)
response to stimulus	HUMAN|Ensembl=ENSG00000125730|UniProtKB=P01024	C3	Complement C3;C3;ortholog	COMPLEMENT C3 (PTHR11412:SF81)
response to stimulus	HUMAN|Ensembl=ENSG00000171564|UniProtKB=P02675	FGB	Fibrinogen beta chain;FGB;ortholog	FIBRINOGEN BETA CHAIN (PTHR19143:SF23)
response to stimulus	HUMAN|Ensembl=ENSG00000257017|UniProtKB=P00738	HP	Haptoglobin;HP;ortholog	HAPTOGLOBIN-RELATED (PTHR24265:SF25)
response to stimulus	HUMAN|Ensembl=ENSG00000136810|UniProtKB=P10599	TXN	Thioredoxin;TXN;ortholog	THIOREDOXIN (PTHR10438:SF18)
response to stimulus	HUMAN|Ensembl=ENSG00000168542|UniProtKB=P02461	COL3A1	Collagen alpha-1(III) chain;COL3A1;ortholog	COLLAGEN ALPHA-1(III) CHAIN (PTHR24023:SF415)
response to stimulus	HUMAN|Ensembl=ENSG00000108821|UniProtKB=P02452	COL1A1	Collagen alpha-1(I) chain;COL1A1;ortholog	COLLAGEN ALPHA-1(I) CHAIN (PTHR24023:SF54)
response to stimulus	HUMAN|Ensembl=ENSG00000187955|UniProtKB=Q05707	COL14A1	Collagen alpha-1(XIV) chain;COL14A1;ortholog	COLLAGEN ALPHA-1(XIV) CHAIN (PTHR22992:SF89)
response to stimulus	HUMAN|Ensembl=ENSG00000117525|UniProtKB=P13726	TF	Tissue factor;F3;ortholog	TISSUE FACTOR (PTHR20859:SF22)
response to stimulus	HUMAN|Ensembl=ENSG00000171557|UniProtKB=P02679	FGG	Fibrinogen gamma chain;FGG;ortholog	FIBRINOGEN GAMMA CHAIN (PTHR19143:SF22)
response to stimulus	HUMAN|Ensembl=ENSG00000142156|UniProtKB=P12109	COL6A1	Collagen alpha-1(VI) chain;COL6A1;ortholog	COLLAGEN ALPHA-1(VI) CHAIN (PTHR24023:SF507)
response to stimulus	HUMAN|Ensembl=ENSG00000175899|UniProtKB=P01023	A2M	Alpha-2-macroglobulin;A2M;ortholog	ALPHA-2-MACROGLOBULIN (PTHR11412:SF75)
